# Supplementary material for: Tumor immune contexture predicts recurrence after prostatectomy and efficacy of androgen deprivation and immunotherapy in prostate cancer
Source: J Transl Med. 2023 Mar 14;21:194. doi: 10.1186/s12967-022-03827-4 (PMC10012744; doi:10.1186/s12967-022-03827-4)
Supplement: Supplementary file 1 — Additional file 1: Table S1. Clinical characteristics of prostate cancer patients. Table S2. Genes involved in the 92 immune contexture-related signatures in the study. Table S3. Identified signatures correlated with BCRFS in meta-analysis of training cohorts. Table S4. Multicollinearity test used by variance inflation factors (VIF) and kappa test for selected signatures in all cohorts. Table S5. The C-index and AUC value of training and validation cohort. Table S6. Comparison of the TICS and other prognostic signatures. Table S7. GSEA results of the KEGG pathways in the high- and low-TICS groups in TCGA cohort. [file 12967_2022_3827_MOESM1_ESM.xlsx]

## Sheet: Description
Sheet_Name	Description
S1	Table S1. Clinical characteristics of prostate cancer patients.
S2	Table S2. Genes involved in the 92 immune contexture-related signatures in the study.
S3	Table S3. Identified signatures correlated with BCRFS in meta-analysis of training cohorts.
S4	Table S4. Multicollinearity test used by variance inflation factors (VIF) and kappa test for selected signatures in all cohorts.
S5	Table S5. The C-index and AUC value of training and validation cohort.
S6	Table S6. Comparison of the TICS and other prognostic signatures.
S7	Table S7. GSEA results of the KEGG pathways in the high- and low-TICS groups in TCGA cohort.

## Sheet: S1
Table S1. Clinical characteristics of prostate cancer patients.
Characteristic	Training datasets				Validation datasets			ADT	Immunotherapy
	GSE46602, N = 361	GSE54460, N = 1061	GSE70769, N = 941	GSE94767, N = 1851	GSE70768, N = 1121	DKFZ2018, N = 921	TCGA, N = 4951	GSE111177, N = 201	EGAS00001004050, N = 182
Age	63 (58, 68)	62 (57, 66)			62 (56, 65)	48 (45, 49)	61 (56, 66)	63 (59, 66)
PSA	16 (10, 24)	7 (5, 13)	8 (6, 11)	8 (6, 11)	8 (6, 10)	8 (6, 17)		11.4 (7.23, 21)
Pathologic T
T1		14 (13%)		1 (0.5%)
T2	19 (53%)	73 (70%)	48 (53%)	91 (49%)	34 (31%)	61 (68%)	187 (38%)
T3	17 (47%)	17 (16%)	42 (47%)	89 (48%)	76 (68%)	28 (31%)	291 (60%)
T4		1 (1.0%)		4 (2.2%)	1 (0.9%)	1 (1.1%)	10 (2.0%)
PSM
Negative	20 (56%)	61 (60%)	51 (55%)		86 (77%)		314 (65%)
Positive	16 (44%)	40 (40%)	42 (45%)		26 (23%)		166 (35%)
Gleason score
<=6	17 (47%)	11 (10%)	20 (22%)	50 (27%)	17 (15%)	13 (14%)	45 (9.1%)	9 (45%)
7	15 (42%)	80 (75%)	56 (62%)	118 (64%)	86 (77%)	67 (73%)	246 (50%)	8 (40%)
>=8	4 (11%)	15 (14%)	15 (16%)	17 (9.2%)	9 (8.0%)	12 (13%)	204 (41%)	3 (15%)
Platform	Affy.Plus 2	Illu.HiSeq	Illu.Array	Affy.Exon	Illu.Array	Illu.HiSeq	Illu.HiSeq	Illu.TruSeq	Illu.HiSeq
Calibration method
Reference	Mortensen et al, 2015	Long et al, 2014	Adams et al, 2015	Luca et al, 2017	Adams et al, 2015	Gerhauser et al, 2018	TCGA, 2018	Sharma er al, 2018	Subudhi et al. 2020
1: Median (IQR); n (%); 2: 18 CRPC with RNASeq, but no clincial infromation was privided in the paper.

## Sheet: S2
Table S2. Genes involved in the 92 immune contexture-related signatures in the study.
Cell types	Gene lists
Activated B cell	ADAM28#CD180#CD79B#BLK#CD19#MS4A1#TNFRSF17#IGHM#GNG7#MICAL3#SPIB#HLA-DOB#IGKC#PNOC#FCRL2#BACH2#CR2#TCL1A#AKNA#ARHGAP25#CCL21#CD27#CD38#CLEC17A#CLEC9A#CLECL1
Activated CD4 T cell	AIM2#BIRC3#BRIP1#CCL20#CCL4#CCL5#CCNB1#CCR7#DUSP2#ESCO2#ETS1#EXO1#EXOC6#IARS#ITK#KIF11#KNTC1#NUF2#PRC1#PSAT1#RGS1#RTKN2#SAMSN1#SELL#TRAT1
Activated CD8 T cell	ADRM1#AHSA1#C1GALT1C1#CCT6B#CD37#CD3D#CD3E#CD3G#CD69#CD8A#CETN3#CSE1L#GEMIN6#GNLY#GPT2#GZMA#GZMH#GZMK#IL2RB#LCK#MPZL1#NKG7#PIK3IP1#PTRH2#TIMM13#ZAP70
Activated dendritic cell	ABCD1#C1QC#CAPG#CCL3L3#CD207#CD302#ATP5B#ATP5L#ATP6V1A#BCL2L1#C1QB#SNURF#SPCS3#CCNA1#CEACAM8#NOS2#SRA1#TNFRSF6B#TREM1#TREML1#RHOA#SLC25A37#TNFSF14#TREML4#VNN2#XPO6#CLEC4C#TNFAIP2#UBD#ACTR3#RAB1A#SLA#HLA-DQA2#SIGLEC5#SLAMF9
CD56bright natural killer cell	ABAT#C11orf75#C5orf15#CDHR1#DCAF12#DYNLL1#GPR137B#HCP5#HDGFRP2#KRT86#MLST8#ELMOD3#ENTPD5#FAM119A#FAM179A#CLIC2#COX7A2L#CREB3L4#CSF1#CSNK2A2#CSTA#CSTB#CTPS#CTSD#FST#GATA2#GMPR#HDC#HEY1#HOXA1#HS2ST1#HS3ST1#BCL11B#CDH3#MYL6B#NAA16#ClQA#ClQB#CYP27B1#EIF3M
CD56dim natural killer cell	CYP27A1#DDX55#DYRK2#RPL37A#NOTCH3#AKR7A3#GPRC5C#GRIN1#HLA-E#PORCN#PSMC4#UPP1#IL21R#KIR2DS1#KIR2DS2#KIR2DS5
Central memory CD4 T cell	ABHD3#AHNAK#ANXA2P2#AQP3#ATHL1#BMI1#BZW2#CD63#COL4A1#CYLD#ELMO2#FYN#GLIPR1#GSS#IFITM2#ITGB1#ITGB2#KLF5#LSP1#NDUFB9#PKM2#SFXN3#SIRPG#SMAD4#STX4#TRADD#VIM#XRCC6
Central memory CD8 T cell	ACTN4#ADAM12#ADCY9#F13A1#FCER1G#FCGR3B#FGF7#FKBP4#GLUD1#GM2A#GUSB#IL1RN#NOL11#NTRK1#RARA#RNF128#SIGLEC1#TNFRSF11A#TOX4#UBA52#ULBP1
Eosinophil	GIPR#KRT18P50#LRMP#FOSB#RRP12#GPR183#NR4A3#ST3GAL6#DEPDC5#PDE6C#PKD2L2#GPR65#IL5RA#P2RY14#DACH1#DAPK2#EMR3
Gamma delta T cell	ACP5#AQP9#BTN3A2#C1orf54#CARD8#CCL18#CD209#CD33#CD36#CDK5#IL10RB#KLRF1#LGALS1#MAPK7#KLHL7#KRT80#LAMC1#LCORL#LMNB1#MEIS3P1#MPL#FABP1#FABP5#FADD#MFAP3L#MINPP1#RPS24#RPS7#RPS9#ABP1#CCL13
Immature dendritic cell	ACADM#AHCYL1#ALDH1A2#ALDH3A2#ALDH9A1#ALOX15#AMT#ARL1#ATIC#ATP5A1#CAPZA1#LILRA5#RDX#RRAGD#TACSTD2#INPP5F#RAB38#PLAU#CSF3R#SLC18A2#AMPD2#CLTB#C1orf162
Macrophage	AIF1#CCL1#CCL14#CCL23#CCL26#CD300LB#CNR1#CNR2#EIF1#EIF4A1#FPR1#FPR2#FRAT2#GPR27#GPR77#RNASE2#MS4A2#BASP1#IGSF6#HK3#VNN1#FES#NPL#FZD2#FAM198B#HNMT#SLC15A3#CD4#TXNDC3#FRMD4A#CRYBB1#HRH1#WNT5B
Mast cell	ADAMTS3#CPA3#CMA1#CTSG#ARHGAP15#CPM#FCN1#FTL#HSPA6#ITGA9#RNASE3#S100A4#SIGLEC8#SLC6A4#PTGS2#EGR3#PILRA
Memory B cell	AICDA#CCNA2#CDKN3#CLCN5#ENPP1#FCER1A#FCRL4#MYC#RUNX2#SORL1#SOX5#STAT5A#STAT5B#TLR9
Monocyte	ASGR2#CFP#ASGR1#CD1D#UPK3A#ACTG1#ANXA5#ATP6V1B2#CFL1#DAZAP2#CTBS#EMR4P#HIVEP2#MARCKSL1#MBP#MMP15#PNPLA6#TMBIM6#PQBP1#TEX264#IKZF1
Natural killer cell	AKT3#AXL#BST2#CDH2#CRTAM#CSF2RA#CTSZ#CXCL1#CYTH1#DAXX#DGKH#DLL4#DPYD#ERBB3#F11R#FAM27A#FAM49A#FASLG#FCGR1A#FN1#FSTL1#FUCA1#GBP3#GLS2#GRB2#LST1#BCL2#CDC5L#FGF18#FUT5#FZR1#GAGE2#IGFBP5#KANK2#LDB3
Natural killer T cell	BTN2A2#CD101#CD109#CNPY3#CNPY4#CREB1#CRTC2#CRTC3#CSF2#KLRC1#FUT4#ICAM2#IL32#LAMP2#LILRB5#KLRG1#HSPA4#HSPB6#ISM2#ITIH2#KDM4C#KIR2DS4#KIRREL3#SDCBP#NFATC2IP#MICB#KIR2DL1#KIR2DL3#KIR3DL1#KIR3DL2#NCR1#FOSL1#TSLP#SLC7A7#SPP1#TREM2#UBASH3A#YBX2#CCDC88A#CLEC1A#THBD#PDPN#VCAM1#EMR1
Neutrophil	CREB5#CDA#CHST15#S100A12#APOBEC3A#CASP5#MMP25#HAL#C1orf183#FFAR2#MAK#CXCR1#STEAP4#MGAM#BTNL8#CXCR2#TNFRSF10C#VNN3
Plasmacytoid dendritic cell	CBX6#DAB2#DDX17#HIGD1A#IDH3A#IL3RA#MAGED1#NUCB2#OFD1#OGT#PDIA4#SERTAD2#SIRPA#TMED2#ENG#FCAR#IGF1#ITGA2B#GABARAP#GPX1#KRT23#PROK2#RALB#RETNLB#RNF141#SEC14L1#SEPX1#EMP3#CD300LF#ABTB1#KLHL21#PHRF1
Regulatory T cell	CCL3L1#CD72#CLEC5A#FOXP3#ITGA4#L1CAM#LIPA#LRP1#LRRC42#MARCO#MMP12#MNDA#MRC1#MS4A6A#PELO#PLEK#PRSS23#PTGIR#ST8SIA4#STAB1
T follicular helper cell	B3GAT1#CDK5R1#PDCD1#BCL6#CD200#CD83#CD84#FGF2#GPR18#CEBPA#CECR1#CLEC10A#CLEC4A#CSF1R#CTSS#DMN#DPP4#LRRC32#MC5R#MICA#NCAM1#NCR2#NRP1#PDCD1LG2#PDCD6#PRDX1#RAE1#RAET1E#SIGLEC7#SIGLEC9#TYRO3#CHST12#CLIC3#IVNS1ABP#KIR2DL2#LGMN
Type 1 T helper cell	CD70#TBX21#ADAM8#AHCYL2#ALCAM#B3GALNT1#BBS12#BST1#CD151#CD47#CD48#CD52#CD53#CD59#CD6#CD68#CD7#CD96#CFHR3#CHRM3#CLEC7A#COL23A1#COL4A4#COL5A3#DAB1#DLEU7#DOC2B#EMP1#F12#FURIN#GAB3#GATM#GFPT2#GPR25#GREM2#HAVCR1#HSD11B1#HUNK#IGF2#RCSD1#RYR1#SAV1#SELE#SELP#SH3KBP1#SIT1#SLC35B3#SIGLEC10#SKAP1#THUMPD2#TIGIT#ZEB2#ENC1#FAM134B#FBXO30#FCGR2C#STAC#LTC4S#MAN1B1#MDH1#MMD#RGS16#IL12A#P2RX5#CD97#ITGB4#ICAM3#METR…
Type 17 T helper cell	IL17A#IL17RA#C2CD4A#C2CD4B#CA2#CCDC65#CEACAM3#IL17C#IL17F#IL17RC#IL17RE#IL23A#ILDR1#LONRF3#SH2D6#TNIP2#ABCA1#ABCB1#ADAMTS12#ANK1#ANKRD22#B3GALT2#CAMTA1#CCR9#CD40#GPR44#IFT80
Type 2 T helper cell	ASB2#CSRP2#DAPK1#DLC1#DNAJC12#DUSP6#GNAI1#LAMP3#NRP2#OSBPL1A#PDE4B#PHLDA1#PLA2G4A#RAB27B#RBMS3#RNF125#TMPRSS3#GATA3#BIRC5#CDC25C#CDC7#CENPF#CXCR6#DHFR#EVI5#GSTA4#HELLS#IL26#LAIR2
Angiogenesis	CDH5#ELTD1#CLEC14A#LDB2#ECSCR#MYCT1#RHOJ#VWF#TIE1#KDR#ESAM#PTPRB#GPR116#SPARCL1#EMCN#ROBO4#ENG#TEK#S1PR1#A2M#JAM2#COL15A1#PECAM1#CALCRL#CLEC3B#PLVAP#RGS5#LRRC32#EBF1#ADCY4#ACVRL1#GPR124#APLNR#TM4SF18#GNG11#CNRIP1#ZNF423#GIMAP8#PDGFD#ITGA9#EDNRB
APM1	HLA-A#HLA-B#HLA-C#TAP1#TAP2#TAPBP#B2M
APM2	HLA-DMA#HLA-DMB#HLA-DOA#HLA-DOB#HLA-DPA1#HLA-DPB1#HLA-DPB2#HLA-DQA1#HLA-DQA2#HLA-DQB1#HLA-DQB2#HLA-DRA#HLA-DRB1#HLA-DRB5#HLA-DRB6
B cells	ABCB4#BACH2#BCL11A#BLK#BLNK#CCR9#CD19#CD72#COCH#CR2#DTNB#FCRL2#GLDC#GNG7#HLA-DOB#HLA-DQA1#IGHA1#IGHG1#IGHM#IGKC#IGL#KIAA0125#MEF2C#MICAL3#MS4A1#OSBPL10#PNOC#QRSL1#SCN3A#SLC15A2#SPIB#TCL1A#TNFRSF17
B_cell_PCA_16704732	SLC22A3#IGKC#FGD2#SIDT2#CACNA2D2#USP6NL#CPSF2#UBR5#NIPAL4#WEE1#PMAIP1#SLC2A5#BEND4#SP140#GLDC#GSTZ1#EML6#FCRLA#LRMP#BTK#HLA-DMB#SAV1#PLEKHF2#STAG3#HHEX#LINC00926#WDR11#SSU72#CD19#SYNGR2#ZNF532#TRIM56#MEF2C#INPPL1#NFKBIE#JUP#EGR1#FCRL2#TBC1D1#ANKH#TRIO#RGS13#SSPN#ATG4A#C11orf24#PRKCE#RALGPS2#AIM2#PIK3AP1#BACE2#COPS3#CD22#FCRL5#PHF16#POLD4#TSPAN33#EPHX1#PEA15#CNR2#IFNGR2#TSPAN31#PCCA#ANXA4#RAP1GAP2…
Bcell_receptors_score	CD19#CD1C#CD1D#CD20#CD200#CD22#CD24#CD38#CD72#CD74#CD79A#CD79B#CD83#CD86#FCGR2B
Buck14_score	CXCL13#CLIC5#RGS4#RPS28#RFX7#EXOC7#HAPLN1#ZNF3#SSX3#HRBL#PRRG3#ABO#PRTN3#MATN1
CD103neg_mean_25446897	ABCC3#APOE#C1QA#C1QB#C1QC#C5AR1#CYP4F18/CYP4F3A#LYVE1#MERTK#MRC1#MS4A7#SIGLEC1#STAB1#TLR7#TMEM119#TMEM37#TREM2
CD103pos_mean_25446897	BATF3#BTLA#CCR7#CLEC9A#FLT3#IRF8#KIT#MYCL1#XCR1#ZBTB46
CD8_CD68_ratio	CD8A#CD68
CD8_PCA_16704732	DUSP2#GPR56#CST7#FCGBP#S100B#ADRB2#KLRC4#CCL5#IL2RB#GNLY#KLRC1#CD8A#C1orf21#CCL4L1#TBX21#TSPAN32#KLRG1#PRF1#GZMH
CHANG_CORE_SERUM_RESPONSE_UP	CEP78#LSM3#LRRC40#STK17A#RPN1#JUNB#NUP85#FLNC#HMGN2#RPP40#UQCR10#AIMP2#CHEK1#VTA1#EXOSC8#CENPO#PNO1#SLC16A1#WDR77#UBE2J1#NOP16#NUDT1#SMC2#SLC25A5#NUPL1#DLEU2#PDAP1#CCBL2#COX17#BCCIP#PLG#RGS8#SNRPC#PLK4#NUTF2#LSM4#SMS#EBNA1BP2#C13orf27#VDAC1#PSMD14#MYCBP#SMURF2#GNG11#F3#IL7R#BRIP1#HNRNPA2B1#DCK#ALKBH7#HN1L#MSN#TPM1#HYLS1#HAUS1#NUP93#SNRPE#ITGA6#CENPN#C11orf24#GGH#PFKP#FARSA#EIF2AK1#CENPW#TUBA4A#TR…
Chemokine12_score	CCL2#CCL3#CCL4#CCL5#CCL8#CCL18#CCL19#CCL21#CXCL9#CXCL10#CXCL11#CXCL13
CSF1_response	CORO1A#MNDA#CCRL2#SLC7A7#HLA-DMA#FYB#RNASE6#TLR2#CTSC#LILRB4#PSCDBP#CTSS#RASSF4#MSN#CYBB#LAPTM5#DOCK2#FCGR1A#EVI2B#ADCY7#CD48#ARHGAP15#ARRB2#SYK#BTK#TNFAIP3#FCGR2A#VSIG4#FPRL2#IL10RA#IFI16#ITGB2#IL7R#TBXAS1#FMNL1#FLI1#RASSF2#LYZ#CD163#CD97#CCL2#FCGR2B#MERTK#CD84#CD53#CD86#HMHA1#CTSL#EVI2A#TNFRSF1B#CXCR4#LCP1#SAMHD1#CPVL#HLA-DRB1#C13orf18#GIMAP4#SAMSN1#PLCG2#OSBPL3#CD8A#RUNX3#FCGR3A#AMPD3#MYO1F#CE…
CSR_Activated_15701700	ACAS2#ACINUS#ADAMTS1#ADD3#AIP1#ALEX3#APOD#APP#ARHC#ARHGAP12#ARHGEF3#ATP6V0A1#AXIN2#BAF53A#BBC3#BCCIP#BCL6#BF#BHC80#BHLHB2#BM039#BOCT#BRCA2#BRIP1#C11ORF14#C11ORF24#C13ORF1#C1ORF33#C1S#C20ORF108#C5ORF4#C6ORF55#C8ORF13#CAMLG#CBX1#CCNG2#CCNL2#CCT5#CDC14B#CDCA4#CDK2#CDKN1A#CDKN1C#CENPJ#CGI-121#CHEK1#CKLF#CL640#CLCN6#CLIC2#CNTNAP1#COPS6#CORO1C#COTL1#COX17#CPR8#CRTAP#CSF1#CST3#CTNS#CTSF#CYP27A1#DC13#DCK…
CTLA4_data	CTLA4
G_CD3E	CD3E#CD3D#IL10RA#AMICA1#CD3G
G_CYTH4	CYTH4#NCF4#RAC2#IL2RB#CSF2RB
G_SIGLEC9	SIGLEC9#SIGLEC7#FPR3#SIGLEC5#CD33#SIGLEC10#SIGLEC14#FPR1
G_SLAMF6	SLAMF6#SLAMF7#CD48#LY9#SLAMF1#ARHGAP30#SLAMF8
GRANS_PCA_16704732	SPTBN2#SLPI#CMTM6#SLC9A7#SLC25A37#GABARAP#QPCT#PARPBP#AOX1#PPM1A#RER1#LAMP2#SGCE#OSBP2#FAXDC2#TGFA#LRRK2#SPRTN#NFIA#MOG#BNIP3L#CDA#C5orf45#AGO4#CAMSAP2#TNFRSF10A#CYP4F3#ELF4#RAB2B#TST#TBC1D10C#IL18RAP#BST2#FIS1#SERPINE1#ATP6V0C#SLC31A2#ARRB2#ZNF598#RTN3#OAZ1#GYPB#USP47#CHI3L1#EMR2#C9orf78#BACH1#SLC7A7#ALOX5AP#HLA-E#TNFRSF10C#TSPAN7#MX2#CLEC2D#PIP#MECOM#SELENBP1#TSPAN2#GLIPR1#SMOX#CCL4L1#ALPL#FCGR…
HER2_Immune_PCA_18006808	AOC1#ACTN1#ACVR1#ACVRL1#ADAM8#AGER#AIF1#ALDH1A1#ALDOB#AKR1B1#ALOX5AP#AMPD1#AMPD3#BIN1#ANG#ANGPT2#ANK1#AOAH#APBA2#BIRC3#APOC4#APOE#FASLG#RHOG#ARHGAP1#ARRB2#ATP2A1#B2M#BCL2A1#TNFRSF17#BDH1#CXCR5#BNIP3#DST#BTK#BTN1A1#SERPING1#C1QA#C1QB#C1R#C1S#C2#C3#C3AR1#FMNL1#CAPN2#CASP1#CASP4#RUNX1#RUNX3#CCND2#CCND3#CD1D#CD1E#CD2#CD3D#CD3E#CD3G#CD247#CD6#CD7#CD8A#CD8B#CD14#CD19#MS4A1#CD22#CD27#CD28#CD80#CD86#CD33…
ICR_ACT_SCORE	IFNG#IRF1#STAT1#IL12B#TBX21#GZMB#GNLY#PRF1#GZMH#GZMA#CXCL10#CXCL9#CCL5#CD8A#CD8B#PDCD1
ICR_SCORE	IFNG#IRF1#STAT1#IL12B#TBX21#GZMB#GNLY#PRF1#GZMH#GZMA#CXCL10#CXCL9#CCL5#CD8A#CD8B#CTLA4#PDCD1#FOXP3#IDO1#CD274
ICS5_score	CXCL13#CLIC5#HLA-F#TNFRSF17#XCL2
IFIT3	IFIT3#IFI44L#IFIT1#RSAD2#MX1#IFI44#OAS2#CMPK2#IFI6#IFIT2
IFN_21978456	IFI27#MX1#ISG15#IFIT1#IFIT3#RSAD2#IFI44L#IFI44#OAS1#OAS2#OAS3#HERC6#OASL
IFNG_score_21050467	MAP3K10#CSRP3#FOSL1#SKP1A#HLA-B#SF3A1#XRCC6#CEBPD#HLA-A#NMI#IFI35#HIF3A#TAS2R5#C1S#SHFM1#COL16A1#PSME1#IFITM1#CYCS#BAK1#EPS15#GBP1#FAS#PML#HADH#EIF2B1#HLA-E#HADHB#IRF1#ADAR#IFIT3#SDCBP#ATP6V0B#ZFP36L2#TRIM21#PRAME#ELK4#BBC3#PSMB10#CASP8#PHLDA1#PPP3CA#BTG1#RBBP4#PMAIP1#TEAD4#SRP9#ISG15#BST2#PYHIN1#IL15RA#VEGFC#RHOC#PLOD2#NULL#STAT1#PSMB8#SFRS2#VAT1#PARP1#ICAM1#TAP1#IL6#BAG1
IGG_Cluster_21214954	CD27#IL2RG#CD79A#PIM2#POU2AF1#IGKC#IGLV3-25#IGL#IGJ#TNFRSF17#NTN3#IL8#HLA-C#LAX1
IL12_score_21050467	CD3E#TRB#IL12B#CD3Z#STAT4#IFNG#JAK2#IL12RB1#IL12RB2#MAPK14#TRA@#IL12A#MAP2K6#TYK2#JUN#IL18#CXCR3#CD3G#ETV5#CCR5#CD3D#MAPK8#IL18R1
IL13_score_21050467	IL13#IL13RA2#JAK2#IL13RA1#TYK2#IL4R#JAK1
IL2_score_21050467	RAF1#IL2#STAT5A#IL2RB#SOS1#GRB2#STAT5B#HRAS#LCK#JUN#MAPK3#IL2RG#JAK1#JAK3#CSNK2A1#MAP2K1#FOS#SHC1#SYK#ELK1#IL2RA#MAPK8
IL4_score_21050467	JAK3#GRB2#STAT6#SHC1#IL4#IL4R#AKT1#IRS1#IL2RG#JAK1#RPS6KB1
Immune_cell_Cluster_21214954	WARS#IDO1#RNASE6#GPR65#MNDA#LAMP3#TNFAIP8#LYN#TNFAIP3#PLAC8#IL7R#CSF2RB#IRF1#TNFRSF1B#ADAMDEC1#SLAMF8#SIRPG#LTB#PTPRCAP#CCR7#SPOCK2#PLEK#CD74#HLA-DMA#HLA-DRA#HLA-DMB#FCER1G#TYROBP#LAPTM5#ITGB2#C1QA#STAT1#CXCL11#CXCL10#GBP1#TAP1#PSMB9#GIMAP4#SRGN#FGL2#HCLS1#ARHGAP25#LCK#EVI2B#ARHGAP15#CYTIP#GZMA#LCP2#CD53#IL10RA#CD48#CCL5#CD3D#CD2#GZMK#PTPRC#CXCL9#GMFG#IRF8#CTSS#TFEC#SLA#SLC7A7#LST1#AIF1#CD86#NCKA…
Immune_NSCLC_score	C3orf41#C1orf24#PLEK#RHOH#PSCDBP#TCEA2#FLJ21963#CLEC4E#USP51#WFDC10B#IGH@#SLC4A3#CD53#LOC401431#SCFV#THRAP2#PRDM13#OBSL1#C7orf40#TAGAP#MGC11271#IGLV6-57#CD38#FKBP9#ADAMTSL2#CD48#GNPTAB#DHRS8#LOC388886#CNIH3#PSMA6#CCRK#SHROOM1#GPSM1#TRO#GSTT2#NQO2#EAF2#MUM1L1#MUC4#C13orf21#PABPC1#PLA2G7#PARK2#AOAH#IGL@#LOC642480#TMSB4X#LOC390712#ACOT8#GIMAP7#LOC375010#ASAH1#TRIM45#C2orf30#EXT2#IFI6#KCNE3#CTSF#SULT…
Interferon_19272155	RSAD2#OAS3#IFI44#ISG15#DDX60#IFI44L#IFI6#MX1#IFIT3#IFI27#IFIT1#OAS1#OAS2
Interferon_Cluster_21214954	C19orf66#BST2#SP110#PARP12#IFIT5#OAS1#IRF9#USP18#DDX58#MX2#IFI27#OAS2#IFI6#IFIT3#IFI44L#IFI44#IFIT1#ISG15#MX1#RSAD2#OAS3#HERC6#HERC5#DDX60#PLSCR1#UBE2L6#SAMD9#RTP4#XAF1#NMI#IFITM1#IFITM3#ISG20#PSME2#PSME1#IRF7
IR7_score	C1QA#IGLC2#LY9#TNFRSF17#SPP1#XCL2#HLA-F
LCK_19272155	ARHGAP15#KLRK1#SASH3#ARHGAP25#SLAMF1#GIMAP5#SH2D1A#CCR7#ITK#TRBV19#RAC2#CORO1A#PIK3CD#LPXN#PRKCB#STAT4#GMFG#SELPLG#FGL2#EVI2B#CSF2RB#GZMK#SAMSN1#GIMAP4#IRF8#NCKAP1L#IL10RA#TRAC#INPP5D#PLAC8#CCL5#CD247#LTB#IL2RG#HCLS1#IL7R#CD53#LCK#CD3D#CD27#GZMA#SELL#TRBV21-1#CD2#CD48#SLA#LCP2#SRGN#PTPRC
LIexpression_score	CCL5#CD19#CD37#CD3D#CD3E#CD3G#CD3Z#CD79A#CD79B#CD8A#CD8B1#IGHG3#IGJ#IGLC1#CD14#LCK#LTB#MS4A1
LYM	CD53#SASH3#IL10RA#NCKAP1L#LCP2#ITGAL#CCR5#CD4#MYO1F#ARHGAP30
LYMPHS_PCA_16704732	UQCRB#SESTD1#QTRT1#TIPIN#REL#STXBP2#HSBP1#COX6C#RPL11#MECOM#ANKRD28#JUN#ZC3H15#RPL23#RPS6KA2#EEF2#TMA7#RPS6#RPL27#RPS21#COX7B#PRRC2B#CYP17A1#NSUN4#TOMM34#MINOS1#STAMBPL1#FGF9#ATF4#RPL35#RPL31#RPS24#DCLRE1C#C5orf49#FAM162A#ITGB2#SLC19A1#RPL32#TPP2#MALAT1#LSM3#TSSC1#ATXN2L#SERPINB6#TPI1
MCD3_CD8_21214954	SRPX#IGFBP6#ENPP2#SEMA3G#CIDEA#GPX3#GPD1#CD36#RBP4#AOC3#LPL#FABP4#ADIPOQ#PLIN1#ADH1B#FHL1#LEP#CD34#SPRY1#PROS1#PPAP2A#AKAP12#JAM3#NDN#SPARCL1#ITM2A#AQP1#C7#TSPAN7#JAM2#CAV1#GNG11#LDB2#LHFP#CDH5#ABCA8#MEOX1#DARC#VWF#CLDN5#ERG#SLIT2#PECAM1#CDO1#CFD
MDACC.FNA.1_20805453	TMEM176B#SLCO2B1#CKAP2#CD74#VCAM1#IGLL1#CCL2#GPNMB#PTGDS#CD163#MAFB#HLA-DRB1#PLTP#APOE#C1QB#NTN3#PECAM1#IGKV1D-13#IGKV1OR2-108#IGLJ3#IGKC#IGL#IGHG3#IGHM#HLA-DPA1#HLA-DQB1#HLA-DQA1#IGHG1#IGJ#C1QA#HLA-DRA
MHC.I_19272155	HLA-G#HLA-A#HLA-B#HLA-C#HLA-F
MHC.II_19272155	CTSS#CD74#HLA-DRB1#HLA-DQA1#HLA-DMB#HLA-DPA1#HLA-DPB1#HLA-DMA#HLA-DRA#LCP2#SRGN#PTPRC
MHC1_21978456	HLA-E#HLA-G#HLA-B#HLA-C#HLA-J#HLA-F#HLA-A
MHC2_21978456	HLA-DPB1#HLA-DMB#CD74#HLA-DRB5#HLA-DRB1#HLA-DRB4#HLA-DRB3#HLA-DRA#HLA-DPA1#HLA-DQA1#HLA-DQA2#LOC100509457#HLA-DMA#HLA-DQB1#LOC101060835
Minterferon_Cluster_21214954	STAT1#IL18BP#XAF1#B2M#RSAD2#EPSTI1#PSMB8#PSMB9#ZC3HAV1#IFI35#DDX58#GBP7#CXCL10#CCL5#GBP6#CXCL9#CD274#HELZ2#UBA7#LGALS3BP#PARP9#IRF9#ADAR#IFIT2#OASL#DDX60#IFIH1#RTP4#GBP4#IFI44#MX1#ISG15#BST2#USP18#IFIT1#OAS2#ZBP1#PARP14#IRGM#STAT2#PARP12#SP100#GBP1#BATF2#NMI#SLFN13#GVINP1#IRF1
Module11_Prolif_score	CDKN3#NDC80#RNASEH2A#CENPA#SMC2#CENPE#RAD51AP1#PLK4#NMU#KIF2C#TMSB15A#UBE2C#CHEK1#ZWINT#OIP5#CRABP1#ECT2#EIF4EBP1#EZH2#FEN1#HSPA4L#TPX2#FOXM1#NCAPH#PRAME#PDSS1#KIF4A#RAD54B#ASPM#FBXO5#ATAD2#RACGAP1#GPSM2#DONSON#HMMR#BIRC5#KIF11#LMNB1#MAD2L1#MCM4#MCM5#MKI67#MMP1#MYBL1#MYBL2#NEK2#NUSAP1#GTSE1#GINS2#PLK1#FAM64A#ERCC6L#NCAPG2#CEP55#FANCI#HJURP#MCM10#DEPDC1#C1orf112#CENPN#PBK#KIF15#CIAPIN1#ACTR3B#GPR1…
Module3_IFN_score	IFI44#IFI44L#DDX58#IFI6#IFI27#IFIT2#IFIT1#IFIT3#CXCL10#MX1#OAS1#OAS2#OAS3#HERC5#SAMD9#HERC6#DDX60#RTP4#IFIH1#STAT1#TAP1#OASL#RSAD2#ISG15
Module4_TcellBcell_score	CD96#CD52#SEMA4D#CXCL13#SP140#CCR7#CTSW#DOCK2#EVI2B#FCN1#KLRK1#FLI1#PLCL2#FYB#IPCEF1#PPP1R16B#CCDC69#STAP1#GPR18#ICOS#GPR171#GZMA#GZMB#GZMK#IGJ#IL2RB#IL2RG#IL7R#ITGA4#ITK#KLRB1#LCK#LGALS2#LRMP#LTB#SH2D1A#CXCL9#NCF4#GIMAP6#IL21R#TRAT1#PLAC8#UBASH3A#POU2AF1#RHOF#LAX1#BANK1#SIRPG#PRF1#DOCK10#PRKCB#CRTAM#PTGDS#PTPRC#PTPRCAP#TNFRSF17#CCL19#SELL#BCL11B#SLAMF1#TNFRSF1B#CCR2#TRAF3IP3#TCL1A#VNN2#PSTPIP1#C…
Module5_TcellBcell_score	IGSF6#LILRB2#BTN3A3#UBD#CXCL13#GNLY#CXCR6#CTSC#HCP5#PIM2#SP140#CCR7#CTSS#CYBB#FCN1#TFEC#SEL1L3#FYB#GBP1#LAMP3#ADAMDEC1#GPR18#ICOS#GPR171#GZMH#GZMB#GZMK#BIRC3#IFNG#IL2RG#IL15#IDO1#CXCL10#IRF1#ISG20#ITK#LAG3#LCK#LYN#CXCL9#NKG7#TRAT1#MGC29506#PLAC8#POU2AF1#CRTAM#SLAMF8#PSMB9#PTPN7#SLAMF7#BCL2A1#TNFRSF17#CCL5#CCL8#CCL13#CCL18#CCL19#CXCL11#SELL#SAMSN1#RTP4#CLEC7A#TAP1#WARS#PLA2G7#ZBED2#NPL#RUNX3#VNN2#…
NHI_5gene_score	IGK@#GBP1#STAT1#IGLL5#OCLN
PD1_data	PDCD1
PDL1_data	CD274
Rotterdam_ERneg_PCA_15721472	PARP4#COL2A1#FUT3#GAS2#MYH2#SAT1#TNFSF10#CEP57#ANAPC15#GABRQ#RFX7#BCL2L14#RPL23AP7#ZNF362
STAT1_19272155	TAP1#GBP1#IFIH1#PSMB9#CXCL9#IRF1#CXCL11#CXCL10#IDO1#STAT1
STAT1_score	STAT1#CXCL10#TAP1#CXCL11#INDO#CXCL9#MX1#LAMP3#ISG15#RTP4#HERC6#IFI44L#MX2#IFIT3#HERC5#RSAD2#DDX58#CCL5#ADAMDEC1#CD2#HCP5#NMI#SPOCK2#CCL8#TRIM22#LYZ#IRF1#LAG3#PSCDBP#TFEC#UBD#SP140#CTSC#IFI6#PLA2G7#CD3G#ECGF1#PLAC8#FGL2#GZMK#CD48#STAT4#GPR18#P2RX5#IFI30#SH2D1A#LAPTM5#CD69#PTPN7#IRF8#PIM2#ETV7#GPR171#PSME1#BIRC3#FASLG#IFITM1#IFIT5#ITGB2#BTN3A2#HCLS1#SECTM1#ARHGAP15#KLRK1#IGSF6#EBI2#SNX10#BST2#APOC1…
T_cell_PCA_16704732	SLC35D2#CD3E#S100A8#GATA3#GIPC1#CCL5#PRKCA#SLCO3A1#CEP85L#KLRB1#CD5#SH2D1A#S100A10#IL6ST#CD247#CD6#SBK1#GBP2#KLRG1#TIAM1#MYBL1#TACC3#RASGRP1#LAT#OSBP2#LIMA1#UPP1#RNF213#MAPKAPK5#ACVR2B#FYB#HSPA1L#LEF1#MRPL27#LRIG1#RARRES3#DPP4#TRA#APBA2#SPOCK2#MLLT3#PCSK5#BCL11B#VIPR1#RUNX2#GALT#ITGA6#OLAH#CD3G#DNASE1L3#CAMK4#DNAJB1#KLRC4#TNFSF8#NSG1#SATB1#GZMK#IL18R1#IFITM1#LYAR#CISH#PRSS1#PRKCI#BIN2#TRAT1#SORL1…
TAMsurr_score	CXCL10#CXCL11#CCL8#LAMP3
TAMsurr_TcClassII_ratio	CXCL10#CXCL11#CCL8#LAMP3#CD2#CD3G#CD8A#IFNG#TNF#GZMB#GZMH#PRF1#ZAP70#HLA-DMA#HLA-DOA#HLA-DOB#HLA-DPA1#HLA-DPB1#HLA-DQA1#HLA-DQB1#HLA-DQB2#HLA-DRA#HLA-DRB1#HLA-DRB2#HLA-DRB3#HLA-DRB4#HLA-DRB5#HLA-DRB6#CIITA#CD74
TcClassII_score	CD2#CD3G#CD8A#IFNG#TNF#GZMB#GZMH#PRF1#ZAP70#HLA-DMA#HLA-DOA#HLA-DOB#HLA-DPA1#HLA-DPB1#HLA-DQA1#HLA-DQB1#HLA-DQB2#HLA-DRA#HLA-DRB1#HLA-DRB2#HLA-DRB3#HLA-DRB4#HLA-DRB5#HLA-DRB6#CIITA#CD74
Tcell_21978456	CORO1A#LCK#GZMK#LAPTM5#IL10RA#CD27#SELL#TRAC#CD48#CD2#TRBC1#CD3D#IL23A#ITK#CD53#EVI2B#PTPRC#YME1L1#TRAV20#TRAJ17#SAMSN1#ARHGAP25#PLAC8#CD52
Tcell_receptors_score	CD3D#CD3E#CD3G#CD3Z
TGFB_PCA_17349583	COL1A1#CTGF#FN1#MMP9#SERPINE1#SPARC#TAGLN#TGFB1#TGFB1I1#TGFB3#TGFBI#TGFBR1#TGIF1#THBS1#TGIF2
TGFB_score_21050467	MMP3#MARCKSL1#IGF2R#LAMB1#SPARC#FN1#ITGA4#SMO#MMP19#ITGB8#ITGA5#NID1#TIMP1#SEMA3F#RHOQ#CTNNB1#MMP2#SERPINE1#EPHB2#COL16A1#EPHA2#TNC#JUP#ITGA3#TCF7L2#COL3A1#CDH6#WNT2B#ADAM9#DSP#HSPG2#ARHGAP1#ITGB5#IGFBP5#ARHGDIA#LRP1#IGFBP2#CTNNA1#LRRC17#MMP14#NEO1#EFNA5#ITGB3#EPHB3#CD44#IGFBP4#TNFRSF1A#RAC1#PXN#PLAT#COL8A1#WNT8B#IGFBP3#RHOA#EPHB4#MMP1#PAK1#MTA1#THBS2#CSPG2#MMP17#CD59#DVL3#RHOB#COL6A3#NOTCH2#BSG#…
Troester_WoundSig_19887484	ADH1A#APOH#BMPR1B#DST#CAPN6#CD86#CDK4#COL17A1#COX7B#CSF3#CTGF#CTSK#DMBT1#ARID3A#DSC3#ELANE#EYA4#F3#FABP4#FAP#FBLN1#EFEMP1#FPR1#FRZB#GJB5#HBB#HDC#HMGA1#HPCAL1#CYR61#IL1B#IL13RA2#IDO1#INHBA#KRT6A#KRT6B#KRT34#AFF3#LAMA3#LAMC2#LTBP2#LUM#MSMB#ND4#NODAL#OGN#PCDH8#PDGFRL#PER1#PFKFB3#PITX1#PML#PNLIPRP2#S100A8#SAA4#CCL2#TGFB2#THBS1#TLR2#UGT2B17#ZIC2#TFPI2#NR4A3#SPARCL1#TP63#PER2#SPAG9#CXCL14#TMCC2#TNFSF15…

## Sheet: S3
Table S3. Identified signatures correlated with BCRFS in meta-analysis of training cohorts.
Cell types	Coef	P value	HR	95%CI lower limit	95%CI upper limit
CD56dim natural killer cell	-5.43344	1.93282e-06	2.1953	1.5882	3.0347
Immature dendritic cell	1.73554	0.0023988	0.6182	0.4531	0.8433
Type 17 T helper cell	1.84827	0.000970212	0.5934	0.4352	0.8091
CHANG_CORE_SERUM_RESPONSE_UP	-2.15101	0.0149197	1.4732	1.0784	2.0126
IGG_Cluster_21214954	1.67008	0.0036977	0.6326	0.4644	0.8618
Module11_Prolif_score	-3.58972	0.000293913	1.7897	1.306	2.4525
Module3_IFN_score	-1.82281	0.0348388	1.401	1.0243	1.9161
Rotterdam_ERneg_PCA_15721472	1.28188	0.035377	0.718	0.5273	0.9776

## Sheet: S4
Table S4. Multicollinearity test used by variance inflation factors (VIF) and kappa test for selected signatures in all cohorts.
Cell types	GSE46602	GSE54460	GSE70769	GSE94767	GSE70768	DKFZ2018	TCGA
CD56dim natural killer cell	1.52025	2.43469	1.32198	1.11149	1.13504	3.55625	1.24394
Immature dendritic cell	2.20849	3.6534	2.12003	2.54704	1.18435	2.30338	1.54948
Type 17 T helper cell	1.42516	1.27828	1.20096	2.55013	1.27478	1.66178	1.7045
CHANG_CORE_SERUM_RESPONSE_UP	3.12068	4.26346	2.20482	5.88618	2.58425	4.24651	2.14542
IGG_Cluster_21214954	1.25825	1.41176	1.67021	1.52035	1.29893	2.05531	1.63328
Module11_Prolif_score	2.83242	2.18067	2.4874	3.66534	2.81512	2.96578	1.95569
Module3_IFN_score	2.15533	1.53981	1.78446	1.49041	1.33666	1.90405	1.48755
Rotterdam_ERneg_PCA_15721472	2.16547	1.08635	1.33737	1.09825	1.22382	1.73146	1.27423
kappa	21.2369	14.6597	11.5614	20.5878	8.79089	17.1379	9.42799

## Sheet: S5
Table S5. The C-index and AUC value of training and validation cohort.
Cohort	C-index (95%CI)	AUC (+-sd)
GSE46602	0.69(0.56-0.82)	0.75(0.68-0.81)
GSE54460	0.68(0.60-0.75)	0.73(0.69-0.76)
GSE70769	0.73(0.66-0.80)	0.79(0.76-0.82)
GSE94767	0.68(0.61-0.75)	0.72(0.69-0.75)
GSE70768	0.75(0.66-0.85)	0.78(0.72-0.85)
DKFZ2018	0.78(0.67-0.89)	0.80(0.77-0.84)
TCGA	0.63(0.58-0.68)	0.64(0.61-0.67)

## Sheet: S6
Table S6. Comparison of the TICS and other prognostic signatures.
Models	TCGA		GSE70768		DKFZ2018
	C-index (95% CI)	P value	C-index (95% CI)	P value	C-index (95% CI)	P value
TICS	0.63 (0.58-0.68)		0.75 (0.66-0.85)		0.78 (0.67-0.89)
Song 2021	0.52 (0.46-0.57)		0.71 (0.60-0.83)		0.76 (0.65-0.88)
Li 2021	0.52 (0.46-0.57)		0.61 (0.46-0.76)		0.7 (0.57-0.83)
Liu 2022	0.54 (0.48-0.60)		0.67 (0.54-0.81)		0.57 (0.44-0.70)
Liu 2020	0.49 (0.44-0.55)		0.51 (0.37-0.65)		0.71 (0.58-0.84)
TICS vs Song 2021		<0.001		0.31		0.398
TICS vs Li 2021		<0.001		0.045		0.112
TICS vs Liu 2022		<0.001		0.141		0.003
TICS vs Liu 2020		0.001		0.003		0.178

## Sheet: S7
Table S7. GSEA results of the KEGG pathways in the high- and low-TICS groups in TCGA cohort.
ID	Description	NES	pvalue	p.adjust	qvalues
hsa00400	Phenylalanine, tyrosine and tryptophan biosynthesis	1.50527	0.0185929	0.0896529	0.0692058
hsa05410	Hypertrophic cardiomyopathy	2.19173	2.31374e-08	1.59648e-06	1.23237e-06
hsa05414	Dilated cardiomyopathy	2.18833	4.05829e-09	7.00055e-07	5.40393e-07
hsa00601	Glycosphingolipid biosynthesis - lacto and neolacto series	1.66174	0.00586334	0.0422183	0.0325896
hsa05412	Arrhythmogenic right ventricular cardiomyopathy	1.95569	1.7878e-05	0.000362819	0.000280071
hsa04260	Cardiac muscle contraction	1.96749	9.84115e-06	0.000242514	0.000187204
hsa00410	beta-Alanine metabolism	1.61676	0.0102786	0.0644751	0.0497703
hsa04261	Adrenergic signaling in cardiomyocytes	2.04862	6.62878e-09	7.03099e-07	5.42743e-07
hsa04971	Gastric acid secretion	1.8349	0.000123349	0.00185024	0.00142825
hsa04918	Thyroid hormone synthesis	1.78214	0.000412863	0.00491164	0.00379144
hsa04961	Endocrine and other factor-regulated calcium reabsorption	1.63463	0.00818801	0.0543243	0.0419346
hsa04970	Salivary secretion	1.76381	0.000401344	0.00491164	0.00379144
hsa04921	Oxytocin signaling pathway	1.87102	1.04653e-06	4.0117e-05	3.09675e-05
hsa04978	Mineral absorption	1.64716	0.00637271	0.0448691	0.0346358
hsa04270	Vascular smooth muscle contraction	1.81748	1.09866e-05	0.000249244	0.000192399
hsa04713	Circadian entrainment	1.74185	0.000153981	0.00221347	0.00170865
hsa04657	IL-17 signaling pathway	1.72229	0.000354615	0.00453937	0.00350407
hsa05031	Amphetamine addiction	1.63322	0.00254104	0.0219164	0.0169179
hsa04340	Hedgehog signaling pathway	1.57265	0.0114364	0.0668741	0.0516221
hsa04020	Calcium signaling pathway	1.88284	8.15187e-09	7.03099e-07	5.42743e-07
hsa04920	Adipocytokine signaling pathway	1.59448	0.00587385	0.0422183	0.0325896
hsa04925	Aldosterone synthesis and secretion	1.66245	0.000622021	0.00650295	0.00501982
hsa04022	cGMP-PKG signaling pathway	1.76042	2.45931e-05	0.000446559	0.000344712
hsa04928	Parathyroid hormone synthesis, secretion and action	1.65005	0.00104707	0.0100344	0.00774588
hsa05120	Epithelial cell signaling in Helicobacter pylori infection	1.5286	0.0119178	0.0685271	0.0528981
hsa04924	Renin secretion	1.48569	0.0130462	0.0716099	0.0552778
hsa04911	Insulin secretion	1.50524	0.0130766	0.0716099	0.0552778
hsa05032	Morphine addiction	1.51829	0.01897	0.0896529	0.0692058
hsa05323	Rheumatoid arthritis	1.51251	0.0197773	0.0909754	0.0702266
hsa04727	GABAergic synapse	1.5048	0.0162501	0.0849064	0.0655418
hsa04012	ErbB signaling pathway	1.49418	0.0164891	0.0849064	0.0655418
hsa04916	Melanogenesis	1.50324	0.00438229	0.0343611	0.0265244
hsa04922	Glucagon signaling pathway	1.50657	0.0112642	0.0668741	0.0516221
hsa04360	Axon guidance	1.53955	0.000736112	0.00746937	0.00576583
hsa04915	Estrogen signaling pathway	1.47966	0.00474391	0.03637	0.0280751
hsa04510	Focal adhesion	1.55009	0.000597243	0.00650295	0.00501982
hsa04931	Insulin resistance	1.42873	0.00888693	0.0578489	0.0446553
hsa04024	cAMP signaling pathway	1.54799	0.000434244	0.00499381	0.00385487
hsa05418	Fluid shear stress and atherosclerosis	1.44871	0.0126714	0.0716099	0.0552778
hsa04723	Retrograde endocannabinoid signaling	1.44012	0.00689478	0.0466411	0.0360037
hsa04919	Thyroid hormone signaling pathway	1.40554	0.0171018	0.0867664	0.0669775
hsa04740	Olfactory transduction	1.3765	0.0177659	0.0875607	0.0675907
hsa05205	Proteoglycans in cancer	1.41178	0.00509153	0.0381865	0.0294773
hsa04810	Regulation of actin cytoskeleton	1.3016	0.0189589	0.0896529	0.0692058
hsa04080	Neuroactive ligand-receptor interaction	1.33318	0.0110797	0.0668741	0.0516221
hsa05160	Hepatitis C	-1.35227	0.0211515	0.0960166	0.0741181
hsa05203	Viral carcinogenesis	-1.47696	0.00158106	0.0147423	0.01138
hsa03040	Spliceosome	-1.48174	0.00349686	0.0280562	0.0216574
hsa05034	Alcoholism	-1.59301	0.000291574	0.00402373	0.00310604
hsa00980	Metabolism of xenobiotics by cytochrome P450	-1.46618	0.0134799	0.0726125	0.0560517
hsa03013	Nucleocytoplasmic transport	-1.57688	0.00298754	0.025139	0.0194056
hsa04115	p53 signaling pathway	-1.51476	0.0100567	0.064251	0.0495972
hsa04613	Neutrophil extracellular trap formation	-1.73087	2.12843e-05	0.000407949	0.000314908
hsa05204	Chemical carcinogenesis - DNA adducts	-1.52363	0.0136806	0.0726125	0.0560517
hsa00561	Glycerolipid metabolism	-1.53256	0.010981	0.0668741	0.0516221
hsa01240	Biosynthesis of cofactors	-1.79841	1.15591e-05	0.000249244	0.000192399
hsa03008	Ribosome biogenesis in eukaryotes	-1.65004	0.0024611	0.0217713	0.0168059
hsa00983	Drug metabolism - other enzymes	-1.65185	0.0024611	0.0217713	0.0168059
hsa03420	Nucleotide excision repair	-1.54112	0.0176902	0.0875607	0.0675907
hsa00970	Aminoacyl-tRNA biosynthesis	-1.53168	0.0195068	0.0909437	0.0702021
hsa00830	Retinol metabolism	-1.64675	0.00331103	0.0271977	0.0209947
hsa04976	Bile secretion	-1.7933	0.000355255	0.00453937	0.00350407
hsa04914	Progesterone-mediated oocyte maturation	-1.88672	4.51162e-05	0.000707504	0.000546143
hsa05322	Systemic lupus erythematosus	-1.94136	1.01136e-06	4.0117e-05	3.09675e-05
hsa04114	Oocyte meiosis	-1.97069	5.06696e-07	2.9135e-05	2.24902e-05
hsa03410	Base excision repair	-1.72469	0.00658309	0.0454233	0.0350636
hsa04110	Cell cycle	-2.37008	1e-10	3.45e-08	2.66316e-08
hsa00140	Steroid hormone biosynthesis	-2.08967	7.88173e-06	0.000209169	0.000161464
hsa03460	Fanconi anemia pathway	-2.1709	6.13372e-07	3.02305e-05	2.33358e-05
hsa03440	Homologous recombination	-2.06612	2.93715e-05	0.000506659	0.000391105
hsa03030	DNA replication	-2.06105	3.85453e-05	0.000633244	0.00048882
hsa04950	Maturity onset diabetes of the young	-1.93329	0.000909214	0.00896226	0.00691823
hsa00860	Porphyrin metabolism	-2.196	1.85828e-06	5.82824e-05	4.49899e-05
hsa03430	Mismatch repair	-1.95558	0.000613857	0.00650295	0.00501982
hsa00040	Pentose and glucuronate interconversions	-2.2085	1.74851e-06	5.82824e-05	4.49899e-05
hsa00053	Ascorbate and aldarate metabolism	-2.1722	7.32773e-06	0.000209169	0.000161464
